# Supplementary material for: Metal Homeostasis and Gas Exchange Dynamics in Pisum sativum L. Exposed to Cerium Oxide Nanoparticles
Source: Int J Mol Sci. 2020 Nov 11;21(22):8497. doi: 10.3390/ijms21228497 (PMC7696629; doi:10.3390/ijms21228497)
Supplement: Supplementary file 1 [file ijms-21-08497-s001.zip]

Archive with 5 entries (5 files):
- Figures captions_corrected.docx
- Figure S2 corrected.jpg
- Figure S3b corrected.jpg
- Figure_S3_a.jpg
- Figure_S1.jpg
